# Supplementary material for: Deep convolutional neural networks for pan-specific peptide-MHC class I binding prediction
Source: BMC Bioinformatics. 2017 Dec 28;18:585. doi: 10.1186/s12859-017-1997-x (PMC5745637; doi:10.1186/s12859-017-1997-x)
Supplement: Supplementary file 1 — Detailed description of the training dataset. (XLSX 16 kb) [file 12859_2017_1997_MOESM1_ESM.xlsx]

## Sheet: Table S1
Table S1. Training Dataset: The following table summarises the training dataset compiled from three sources (the IEDB and the Sette and Buus laboratories) contained BD2009 and BD2013 data from Kim et al. (2014) and additional binding data, which can be downloaded from the IEDB website (http://tools.iedb.org/mhci/download/). Nonapeptide binding data for HLA-A and -B are used to generate a pan-spec…
Allele	Meas. Type	Peptide Count	Positive Count	Positive Ratio		Allele	Meas. Type	Peptide Count	Positive Count	Positive Ratio
HLA-A*01:01	ic50	3902	539	0.138134		HLA-B*07:02	ic50	3868	1060	0.274043
HLA-A*02:01	ic50	9051	3273	0.361618		HLA-B*08:01	ic50	3027	715	0.236207
HLA-A*02:02	ic50	2465	1119	0.453955		HLA-B*08:02	ic50	999	37	0.037037
HLA-A*02:03	ic50	4428	1543	0.348464		HLA-B*08:03	ic50	451	18	0.0399113
HLA-A*02:05	ic50	42	31	0.738095		HLA-B*14:01	ic50	40	16	0.4
HLA-A*02:06	ic50	3733	1522	0.407715		HLA-B*14:02	ic50	279	42	0.150538
HLA-A*02:07	ic50	42	7	0.166667		HLA-B*15:01	ic50	4101	1187	0.289442
HLA-A*02:11	ic50	1082	401	0.37061		HLA-B*15:02	ic50	164	124	0.756098
HLA-A*02:12	ic50	1181	306	0.259102		HLA-B*15:03	ic50	583	366	0.627787
HLA-A*02:16	ic50	918	178	0.1939		HLA-B*15:09	ic50	814	45	0.0552826
HLA-A*02:17	ic50	170	89	0.523529		HLA-B*15:17	ic50	1431	365	0.255066
HLA-A*02:19	ic50	1243	231	0.185841		HLA-B*18:01	ic50	2315	230	0.0993521
HLA-A*02:50	ic50	135	88	0.651852		HLA-B*27:05	ic50	2811	443	0.157595
HLA-A*03:01	ic50	5488	1378	0.251093		HLA-B*27:20	ic50	92	90	0.978261
HLA-A*03:19	ic50	30	14	0.466667		HLA-B*35:01	ic50	2514	821	0.326571
HLA-A*11:01	ic50	4544	1363	0.299956		HLA-B*35:03	ic50	151	15	0.0993377
HLA-A*23:01	ic50	1915	410	0.214099		HLA-B*37:01	ic50	25	7	0.28
HLA-A*24:02	ic50	2395	496	0.207098		HLA-B*38:01	ic50	491	147	0.299389
HLA-A*24:03	ic50	1372	330	0.240525		HLA-B*39:01	ic50	1761	302	0.171493
HLA-A*25:01	ic50	935	71	0.0759358		HLA-B*40:01	ic50	2824	478	0.169263
HLA-A*26:01	ic50	3766	409	0.108603		HLA-B*40:02	ic50	572	185	0.323427
HLA-A*26:02	ic50	617	168	0.272285		HLA-B*40:13	ic50	59	53	0.898305
HLA-A*26:03	ic50	518	62	0.119691		HLA-B*42:01	ic50	131	47	0.358779
HLA-A*29:02	ic50	2110	532	0.252133		HLA-B*44:02	ic50	1682	236	0.140309
HLA-A*30:01	ic50	2565	736	0.28694		HLA-B*44:03	ic50	733	207	0.282401
HLA-A*30:02	ic50	1330	364	0.273684		HLA-B*45:01	ic50	574	108	0.188153
HLA-A*31:01	ic50	3945	1015	0.257288		HLA-B*45:06	ic50	360	4	0.0111111
HLA-A*32:01	ic50	831	395	0.475331		HLA-B*46:01	ic50	1793	94	0.0524261
HLA-A*32:07	ic50	88	79	0.897727		HLA-B*48:01	ic50	883	73	0.0826727
HLA-A*32:15	ic50	74	59	0.797297		HLA-B*51:01	ic50	2239	233	0.104064
HLA-A*33:01	ic50	1929	387	0.200622		HLA-B*53:01	ic50	1052	332	0.315589
HLA-A*66:01	ic50	192	12	0.0625		HLA-B*54:01	ic50	721	145	0.20111
HLA-A*68:01	ic50	2036	829	0.407171		HLA-B*57:01	ic50	2529	384	0.151839
HLA-A*68:02	ic50	3672	834	0.227124		HLA-B*57:03	ic50	31	25	0.806452
HLA-A*68:23	ic50	81	76	0.938272		HLA-B*58:01	ic50	2984	654	0.219169
HLA-A*69:01	ic50	2558	248	0.0969507		HLA-B*58:02	ic50	54	9	0.166667
HLA-A*80:01	ic50	1168	122	0.104452		HLA-B*73:01	ic50	122	17	0.139344
Total		72551	19716			HLA-B*81:01	ic50	26	13	0.5
						HLA-B*83:01	ic50	337	40	0.118694
						Total		45623	9367
Reference - Kim,Y. et al. (2014) Dataset size and composition impact the reli-ability of performance benchmarks for peptide-MHC binding predictions. BMC Bioinformatics, 15, 241 - Vita,R. et al. (2015) The immune epitope database (IEDB) 3.0. Nucleic acids research, 43(D1), D405-D412.
