# Supplementary material for: Deep convolutional neural networks for pan-specific peptide-MHC class I binding prediction
Source: BMC Bioinformatics. 2017 Dec 28;18:585. doi: 10.1186/s12859-017-1997-x (PMC5745637; doi:10.1186/s12859-017-1997-x)
Supplement: Supplementary file 2 — Detailed prediction results for the IEDB HLA-I benchmark datasets. (XLSX 18 kb) [file 12859_2017_1997_MOESM2_ESM.xlsx]

## Sheet: Sheet1
Table S4. Prediction results for the IEDB HLA-I benchmark datasets: Th benchmark test subsets are derived from the latest IEDB experimental data accumulated since March 21, 2014. The data were grouped by IEDB references, alleles, and measurement types and split into 68 test subsets consisting of 43 subsets for 15 HLA-A alleles and 25 subsets for 10 HLA-B alleles. For each subset, a reliable bench…
Ref. ID	Allele	Meas. Type	Peptide Count	Positive Count	DCNN	NetMHCPan	SMM	ANN	PickPocket		Ref. ID	Allele	Meas. Type	Peptide Count	Positive Count	DCNN	NetMHCPan	SMM	ANN	PickPocket
1028282	HLA-A*01:01	t1/2	178	69	0.64486	0.641148	0.680203	0.641148	0.771429		1031253	HLA-B*07:02	ic50	13	7	0.933333	1	1	1	1
1029824	HLA-A*02:01	binary	77	56	0.806723	0.765217	0.773109	0.747826	0.839695		1028928	HLA-B*07:02	binary	12	10	1	1	1	1	1
1028928	HLA-A*02:01	binary	13	11	0.9	0.9	0.9	0.9	0.9		1028554	HLA-B*07:02	ic50	52	6	0.285714	0.263158	0.285714	0.25	0.263158
1028790	HLA-A*02:01	ic50	55	47	0.844444	0.853933	0.822222	0.831461	0.907216		1028553	HLA-B*07:02	ic50	22	3	0.545455	0.6	0.6	0.6	0.666667
1028554	HLA-A*02:01	ic50	44	7	0.358974	0.358974	0.333333	0.358974	0.304348		1028291	HLA-B*07:02	t1/2	599	377	0.802235	0.814732	0.808279	0.809681	0.804989
1028553	HLA-A*02:01	ic50	22	2	0.4	0.4	0.4	0.4	0.363636		1026840	HLA-B*07:02	binary	296	25	0.375	0.275862	0.142857	0.333333	0.258065
1024516	HLA-A*02:01	ic50	47	45	0.891566	0.891566	0.878049	0.878049	0.966292		1026371	HLA-B*07:02	t1/2	43	17	0.695652	0.693878	0.723404	0.772727	0.62963
1028285	HLA-A*02:01	t1/2	881	549	0.807425	0.808675	0.811526	0.81348	0.782414		1028293	HLA-B*15:01	t1/2	1070	855	0.87769	0.890058	0.875274	0.890086	0.593458
1027588	HLA-A*02:01	binary	19	8	0.695652	0.666667	0.666667	0.695652	0.592593		1027131	HLA-B*15:02	binary	14	11	1	1	0.909091	0.952381	0.533333
1027471	HLA-A*02:01	binary	45	6	0.333333	0.615385	0.666667	0.666667	0.625		1031253	HLA-B*27:05	ic50	12	7	0.6	0.6	0.615385	0.6	0.727273
1027079	HLA-A*02:01	binary	15	8	0.714286	0.5	0.571429	0.615385	0.823529		1029125	HLA-B*27:05	binary	21	14	0.727273	0.727273	0.6	0.782609	0.526316
1026941	HLA-A*02:01	binary	10	6	0.8	0.8	0.8	0.8	0.8		1028554	HLA-B*35:01	ic50	56	3	0.0588235	0.136364	0.125	0.133333	0
1026941	HLA-A*02:01	ic50	10	6	0.8	0.8	0.8	0.8	0.8		1028292	HLA-B*35:01	t1/2	650	254	0.625832	0.625159	0.61809	0.637306	0.730159
1026840	HLA-A*02:01	binary	357	76	0.32967	0.211765	0.272727	0.190476	0.427184		1029957	HLA-B*38:01	ic50	28	11	0.869565	0.88	0.88	0.916667	0.833333
1026840	HLA-A*02:01	ic50	24	14	0.636364	0.222222	0.315789	0.117647	0.521739		1028294	HLA-B*40:01	t1/2	302	30	0.189091	0.183673	0.178808	0.186207	0.188811
1026840	HLA-A*02:01	t1/2	24	7	0.4	0.545455	0.5	0.4	0.375		1026897	HLA-B*40:01	binary	18	5	0.888889	0.888889	0.888889	0.888889	0.888889
1026371	HLA-A*02:01	t1/2	85	49	0.804124	0.808081	0.784314	0.784314	0.728814		1026891	HLA-B*40:01	binary	20	9	0.727273	0.777778	0.761905	0.666667	0.9
1028790	HLA-A*02:02	ic50	55	45	0.813187	0.895833	0.895833	0.903226	0.87234		1028554	HLA-B*44:03	ic50	46	3	0.0869565	0.25	0.181818	0.307692	0.25
1024516	HLA-A*02:02	ic50	50	44	0.850575	0.923077	0.923077	0.921348	0.898876		1029061	HLA-B*57:01	ic50	26	4	0.666667	0.4	0	0.4	0.4
1028790	HLA-A*02:03	ic50	55	43	0.860465	0.873563	0.863636	0.809524	0.893617		1028554	HLA-B*57:01	ic50	53	10	0.461538	0.56	0.384615	0.642857	0.538462
1024516	HLA-A*02:03	ic50	50	42	0.880952	0.904762	0.880952	0.839506	0.921348		1026897	HLA-B*58:01	binary	25	5	0.727273	0.888889	0.8	0.888889	0.6
1028790	HLA-A*02:06	ic50	55	36	0.831169	0.853333	0.810811	0.821918	0.8		1026891	HLA-B*58:01	binary	20	12	0.774194	0.75	0.774194	0.75	0.774194
1024516	HLA-A*02:06	ic50	48	34	0.861111	0.885714	0.852941	0.852941	0.835443		1026840	HLA-B*58:01	binary	437	46	0.310345	0.333333	0.419355	0.25	0.338983
1031253	HLA-A*03:01	ic50	14	9	0.941176	0.875	0.666667	0.875	0.941176		1026840	HLA-B*58:01	ic50	35	17	0.380952	0.380952	0.347826	0.210526	0.363636
1028288	HLA-A*03:01	t1/2	861	332	0.606846	0.600577	0.644033	0.621701	0.631929		1026840	HLA-B*58:01	t1/2	35	5	0.222222	0.222222	0.545455	0.285714	0.2
1028287	HLA-A*11:01	t1/2	577	342	0.776362	0.781503	0.786962	0.784131	0.812834		Mean					0.593279	0.605689	0.578638	0.606223	0.560374
1026891	HLA-A*11:01	binary	22	19	0.95	0.923077	0.894737	0.864865	0.571429		Standard Deviation					0.286385	0.2863	0.301989	0.289604	0.276822
1028289	HLA-A*24:02	t1/2	573	249	0.683077	0.700306	0.764818	0.717355	0.738462		Median					0.666667	0.625159	0.615385	0.642857	0.593458
1026891	HLA-A*24:02	binary	21	16	0.75	0.857143	0.689655	0.8125	0.8125
1026840	HLA-A*24:02	binary	357	49	0.310345	0.185185	0.115385	0.185185	0.181818
1026840	HLA-A*24:02	ic50	20	12	0.555556	0.285714	0.153846	0.285714	0.285714
1028290	HLA-A*26:01	t1/2	272	85	0.561798	0.55102	0.589091	0.542955	0.614035
1026840	HLA-A*30:01	binary	349	8	0.206897	0	0.1	0.125	0
1026840	HLA-A*30:02	binary	360	109	0.183333	0.12069	0.151261	0.136752	0
1026840	HLA-A*30:02	ic50	56	35	0.318182	0.2	0.243902	0.2	0
1026840	HLA-A*30:02	t1/2	56	14	0.26087	0.315789	0.3	0.210526	0
315312	HLA-A*31:01	binary	10	4	0.857143	0.666667	0.571429	0.666667	0.4
315312	HLA-A*66:01	binary	16	14	0.526316	0.571429	0.526316	0	0.6
1026840	HLA-A*68:01	binary	436	43	0.339623	0.27451	0.45614	0.208333	0.0454545
1026840	HLA-A*68:01	ic50	35	13	0.666667	0.6	0.583333	0.444444	0.142857
1026840	HLA-A*68:01	t1/2	35	19	0.296296	0.230769	0.2	0.0833333	0
1028790	HLA-A*68:02	ic50	55	16	0.645161	0.592593	0.571429	0.642857	0.285714
1024516	HLA-A*68:02	ic50	45	15	0.714286	0.666667	0.64	0.72	0.315789
Mean					0.637554	0.607535	0.601216	0.579462	0.561168
Standard Deviation					0.230243	0.266924	0.250449	0.286113	0.317622
Median					0.695652	0.666667	0.666667	0.666667	0.625
Reference - Nielsen,M. et al. (2007) NetMHCpan, a Method for Quantitative Predictions of Peptide Binding to Any HLA-A and -B Locus Protein of Known Sequence. PLoS ONE, 2, e796–10. - Nielsen,M. et al. (2003) Reliable prediction of T‐cell epitopes using neural networks with novel sequence representations. Protein Science, 12(5), 1007-1017 - Peters,B. et al. (2005) Generating quantitative models des…
