# Supplementary material for: Deep convolutional neural networks for pan-specific peptide-MHC class I binding prediction
Source: BMC Bioinformatics. 2017 Dec 28;18:585. doi: 10.1186/s12859-017-1997-x (PMC5745637; doi:10.1186/s12859-017-1997-x)
Supplement: Supplementary file 3 — Detailed results for leave-one-out cross-validation. (XLSX 16 kb) [file 12859_2017_1997_MOESM3_ESM.xlsx]

## Sheet: Table S2
Table S2. Detailed results for leave-one-out cross-validation: The ILA data were split into 76 allele subsets. For each cross-validation round, a single subset was retained as the validation data for testing the DCNN, and the remaining subsets were used as training data. The cross-validation was repeated for 76 times, with each subset used exactly once as the validation data. In a single cross-va…
Allele	Training		Validation
	Accuracy	Loss	Accuracy	Loss
HLA-A*01:01	0.875875	0.294084	0.853665	0.333508
HLA-A*02:01	0.881794	0.280361	0.891725	0.270551
HLA-A*02:02	0.879543	0.286739	0.836105	0.355047
HLA-A*02:03	0.881561	0.282282	0.885276	0.282686
HLA-A*02:05	0.873743	0.294596	1	0.0942854
HLA-A*02:06	0.87605	0.291618	0.804983	0.442438
HLA-A*02:07	0.753615	0.561577	0.833333	0.460052
HLA-A*02:11	0.860682	0.318842	0.873383	0.315305
HLA-A*02:12	0.873599	0.296794	0.923793	0.204469
HLA-A*02:16	0.881652	0.285994	0.932462	0.170425
HLA-A*02:17	0.876691	0.290724	0.582353	0.649122
HLA-A*02:19	0.870043	0.300755	0.925986	0.166631
HLA-A*02:50	0.876947	0.289342	0.962963	0.134604
HLA-A*03:01	0.882993	0.280934	0.874271	0.287239
HLA-A*03:19	0.880739	0.282959	0.833333	0.478154
HLA-A*11:01	0.858814	0.324478	0.862896	0.301659
HLA-A*23:01	0.876147	0.292055	0.849086	0.306794
HLA-A*24:02	0.876187	0.290401	0.861378	0.326165
HLA-A*24:03	0.874377	0.297102	0.934402	0.198758
HLA-A*25:01	0.869821	0.304131	0.95508	0.110365
HLA-A*26:01	0.88083	0.283987	0.929634	0.185694
HLA-A*26:02	0.875439	0.294241	0.89141	0.225853
HLA-A*26:03	0.867776	0.303661	0.934363	0.176568
HLA-A*29:02	0.882487	0.280069	0.823697	0.409375
HLA-A*30:01	0.877138	0.289043	0.77037	0.489954
HLA-A*30:02	0.799673	0.431666	0.727068	0.520705
HLA-A*31:01	0.882105	0.283248	0.883904	0.288773
HLA-A*32:01	0.875604	0.292891	0.808664	0.425912
HLA-A*32:07	0.878377	0.289409	0.852273	0.412973
HLA-A*32:15	0.882481	0.279863	0.810811	0.463929
HLA-A*33:01	0.879909	0.283823	0.889062	0.268371
HLA-A*66:01	0.862954	0.31425	0.947917	0.143044
HLA-A*68:01	0.880341	0.285035	0.815324	0.421003
HLA-A*68:02	0.878081	0.289937	0.867375	0.307348
HLA-A*68:23	0.878917	0.284817	0.716049	0.585064
HLA-A*69:01	0.879437	0.287289	0.947224	0.144891
HLA-A*80:01	0.875075	0.294977	0.928938	0.182227
HLA-B*07:02	0.871205	0.300768	0.826525	0.368333
HLA-B*08:01	0.753637	0.559055	0.763793	0.546669
HLA-B*08:02	0.751944	0.563699	0.962963	0.335995
HLA-B*08:03	0.873338	0.29714	0.964523	0.0821814
HLA-B*14:01	0.874829	0.295577	0.675	0.572987
HLA-B*14:02	0.875728	0.292503	0.867384	0.304234
HLA-B*15:01	0.880927	0.284221	0.824921	0.376362
HLA-B*15:02	0.867384	0.307222	0.743902	0.514127
HLA-B*15:03	0.871555	0.300708	0.71012	0.621047
HLA-B*15:09	0.880845	0.283343	0.939803	0.139954
HLA-B*15:17	0.867255	0.309523	0.85884	0.339105
HLA-B*18:01	0.874684	0.29366	0.895896	0.253619
HLA-B*27:05	0.86845	0.305775	0.836001	0.371282
HLA-B*27:20	0.878661	0.287964	0.804348	0.367368
HLA-B*35:01	0.878368	0.287519	0.829753	0.363313
HLA-B*35:03	0.877202	0.290901	0.940397	0.129415
HLA-B*37:01	0.861759	0.317189	0.8	0.362476
HLA-B*38:01	0.866395	0.309434	0.934827	0.197916
HLA-B*39:01	0.877978	0.288273	0.883589	0.264497
HLA-B*40:01	0.877078	0.290107	0.923159	0.180569
HLA-B*40:02	0.874058	0.296052	0.842657	0.344236
HLA-B*40:13	0.768895	0.51079	0.101695	1.21502
HLA-B*42:01	0.874978	0.294695	0.89313	0.286798
HLA-B*44:02	0.870292	0.303607	0.896552	0.21681
HLA-B*44:03	0.879182	0.287303	0.864939	0.286976
HLA-B*45:01	0.880612	0.285042	0.888502	0.235537
HLA-B*45:06	0.871823	0.299087	0.988889	0.062168
HLA-B*46:01	0.850792	0.337817	0.932515	0.175956
HLA-B*48:01	0.855317	0.332266	0.90487	0.24082
HLA-B*51:01	0.876845	0.291543	0.873604	0.267653
HLA-B*53:01	0.878938	0.286832	0.841255	0.32961
HLA-B*54:01	0.8783	0.284706	0.87656	0.318513
HLA-B*57:01	0.878482	0.292392	0.914986	0.190828
HLA-B*57:03	0.881533	0.282236	0.806452	0.329988
HLA-B*58:01	0.878792	0.286225	0.922587	0.212753
HLA-B*58:02	0.85353	0.33234	0.722222	0.448594
HLA-B*73:01	0.881095	0.287169	0.885246	0.263746
HLA-B*81:01	0.873912	0.297236	0.923077	0.319278
HLA-B*83:01	0.879053	0.286188	0.910979	0.204806
Mean	0.867541	0.309896	0.855224	0.318177
