# Supplementary material for: Deep convolutional neural networks for pan-specific peptide-MHC class I binding prediction
Source: BMC Bioinformatics. 2017 Dec 28;18:585. doi: 10.1186/s12859-017-1997-x (PMC5745637; doi:10.1186/s12859-017-1997-x)
Supplement: Supplementary file 4 — Detailed results for 5-fold cross-validation. (XLSX 11 kb) [file 12859_2017_1997_MOESM4_ESM.xlsx]

## Sheet: Table S3
Table S3. Detailed results for 5-fold cross-validation: The ILA data were split into 5 equal sized subsets. For each cross-validation round, a single subset was retained as the validation data for testing the DCNN, and the remaining subsets were used as training data. The cross-validation was repeated for 5 times, with each subset used exactly once as the validation data. In a single cross-valida…
Round	Training		Validation
	Accuracy	Loss	Accuracy	Validation
1	0.880027	0.288411	0.893045	0.25373
2	0.880578	0.283665	0.894521	0.254116
3	0.88409	0.278132	0.892575	0.255576
4	0.887117	0.272115	0.891047	0.257284
5	0.88224	0.27913	0.891851	0.254421
Mean	0.88224	0.27913	0.891851	0.254421
